# Supplementary material for: Insertion Sequence (IS)-Excision Enhancer (IEE)-Mediated IS Excision from the lacZ Gene Restores the Lactose Utilization Defect of Shiga Toxin-Producing Escherichia coli O121:H19 Strains and Is Responsible for Their Delayed Lactose Utilization Phenotype
Source: Appl Environ Microbiol. 2022 Aug 1;88(16):e00760-22. doi: 10.1128/aem.00760-22 (PMC9397093; doi:10.1128/aem.00760-22)
Supplement: Supplemental file 2 — Data Set S1. Download aem.00760-22-s0002.xlsx, XLSX file, 0.06 MB [file aem.00760-22-s0002.xlsx]

## Sheet: DataSetS1
Data Set S1. E. coli O121:H19 strains used for the analysis of IS insertion into the lacZ and iee genes.
								IS insertion in iee									IS insertion in lacZIS
Strain	Country	Host or Source	Patient symptomsa	Year	ST	Lineage		IS	position		IS	position		IS	position		IS	position	Accession No.	Bioprojectb	BioSample	Reference
51104	JPN	human	HUS	2005	655	L1.1											IS600	3050..3052	AP024471-2	PRJDB8147	SAMD00275672	Nishida R, et al.
707	JPN	human	BD	1997	655	L1.1											IS600	3050..3052	DRR271288	PRJDB8147	SAMD00275673	Nishida R, et al.
1603	JPN	human	BD	1998	655	L1.1											-	-	DRR271290	PRJDB8147	SAMD00275675	Nishida R, et al.
2935	JPN	human	NI	1999	655	L1.1											IS600	3050..3052	DRR271291	PRJDB8147	SAMD00275676	Nishida R, et al.
3105	JPN	human	NI	1999	655	L1.1											-	-	DRR271292	PRJDB8147	SAMD00275677	Nishida R, et al.
3725	JPN	human	BD	2000	655	L1.1											IS600	3050..3052	DRR271293	PRJDB8147	SAMD00275678	Nishida R, et al.
3772	JPN	human	HUS	2000	655	L1.1											IS600	3050..3052	DRR271294	PRJDB8147	SAMD00275679	Nishida R, et al.
3896	JPN	human	NI	2000	655	L1.1											IS600	3050..3052	DRR271295	PRJDB8147	SAMD00275680	Nishida R, et al.
3964	JPN	human	NI	2000	655	L1.1											IS600	3050..3052	DRR271296	PRJDB8147	SAMD00275681	Nishida R, et al.
3993	JPN	human	asymptomatic	2000	655	L1.1											IS600	3050..3052	DRR271297	PRJDB8147	SAMD00275682	Nishida R, et al.
4164	JPN	well-water	-	2000	655	L1.1											IS600	3050..3052	DRR271299	PRJDB8147	SAMD00275684	Nishida R, et al.
4237	JPN	bovine	-	2000	655	L1.1											IS600	3050..3052	DRR271301	PRJDB8147	SAMD00275686	Nishida R, et al.
5122	JPN	human	D	2001	655	L1.1											IS600	3050..3052	DRR271302	PRJDB8147	SAMD00275687	Nishida R, et al.
6804	JPN	human	D	2002	655	L1.1											IS600	3050..3052	DRR271303	PRJDB8147	SAMD00275688	Nishida R, et al.
6998	JPN	human	D	2002	655	L1.1											IS600	3050..3052	DRR271304	PRJDB8147	SAMD00275689	Nishida R, et al.
7982	JPN	human	NI	2003	655	L1.1											IS600	3050..3052	DRR271305	PRJDB8147	SAMD00275690	Nishida R, et al.
8048	JPN	human	BD	2003	655	L1.1											IS600	3050..3052	DRR271306	PRJDB8147	SAMD00275691	Nishida R, et al.
8243	JPN	human	D	2003	655	L1.1											IS600	3050..3052	DRR271307	PRJDB8147	SAMD00275692	Nishida R, et al.
10902	JPN	human	NI	2006	655	L1.1											IS600	3050..3052	DRR271308	PRJDB8147	SAMD00275693	Nishida R, et al.
11106	JPN	human	NI	2006	655	L1.1											IS600	3050..3052	DRR271309	PRJDB8147	SAMD00275694	Nishida R, et al.
12849	JPN	human	NI	NI	655	L1.1											IS600	3050..3052	DRR271310	PRJDB8147	SAMD00275695	Nishida R, et al.
12874	JPN	human	NI	NI	655	L1.1											IS600	3050..3052	DRR271311	PRJDB8147	SAMD00275696	Nishida R, et al.
13518	JPN	human	NI	NI	655	L1.1											IS600	3050..3052	DRR271312	PRJDB8147	SAMD00275697	Nishida R, et al.
15436	JPN	human	NI	2012	655	L1.1											IS600	3050..3052	DRR271313	PRJDB8147	SAMD00275698	Nishida R, et al.
06E050	JPN	human	BD	2006	655	L1.1											-	-	DRR271314	PRJDB8147	SAMD00275699	Nishida R, et al.
08E027	JPN	human	BD	2008	655	L1.1											IS600	3050..3052	DRR271315	PRJDB8147	SAMD00275700	Nishida R, et al.
10E082	JPN	human	BD	2010	655	L1.1		IS1203	151..154								IS600	3050..3052	DRR271316	PRJDB8147	SAMD00275701	Nishida R, et al.
12E064	JPN	human	BD	2012	655	L1.1											IS600	3050..3052	DRR271317	PRJDB8147	SAMD00275702	Nishida R, et al.
12E092	JPN	human	BD	2012	655	L1.1											-	-	DRR271318	PRJDB8147	SAMD00275703	Nishida R, et al.
131030	JPN	human	D	2013	655	L1.1											IS600	3050..3052	DRR271319	PRJDB8147	SAMD00275704	Nishida R, et al.
131032	JPN	human	D	2013	655	L1.1											IS600	3050..3052	DRR271320	PRJDB8147	SAMD00275705	Nishida R, et al.
131033	JPN	human	D	2013	655	L1.1											IS600	3050..3052	DRR271321	PRJDB8147	SAMD00275706	Nishida R, et al.
356	JPN	human	BD	2005	655	L1.1											IS600	3050..3052	DRR271322	PRJDB8147	SAMD00275707	Nishida R, et al.
453	JPN	human	HUS	2007	655	L1.1		IS600	1213..1215								IS600	3050..3052	DRR271323	PRJDB8147	SAMD00275708	Nishida R, et al.
463	JPN	human	BD	2007	655	L1.1		IS600	1213..1215								IS600	3050..3052	DRR271324	PRJDB8147	SAMD00275709	Nishida R, et al.
481	JPN	human	BD	2007	655	L1.1											IS600	3050..3052	DRR271325	PRJDB8147	SAMD00275710	Nishida R, et al.
522	JPN	human	HUS	2008	655	L1.1											IS600	3050..3052	DRR271326	PRJDB8147	SAMD00275711	Nishida R, et al.
579	JPN	human	D	2009	655	L1.1											IS600	3050..3052	DRR271327	PRJDB8147	SAMD00275712	Nishida R, et al.
635	JPN	human	D	2010	655	L1.1											IS600	3050..3052	DRR271328	PRJDB8147	SAMD00275713	Nishida R, et al.
PV03-14	JPN	human	BD	2003	655	L1.1											IS600	3050..3052	DRR271329	PRJDB8147	SAMD00275714	Nishida R, et al.
PV06-102	JPN	human	BD	2006	655	L1.1											IS600	3050..3052	DRR271330	PRJDB8147	SAMD00275715	Nishida R, et al.
PV06-154	JPN	human	D	2006	655	L1.1											IS600	3050..3052	DRR271331	PRJDB8147	SAMD00275716	Nishida R, et al.
PV07-173	JPN	human	asymptomatic	2007	655	L1.1											IS600	3050..3052	DRR271332	PRJDB8147	SAMD00275717	Nishida R, et al.
3350	JPN	human	BD	2011	655	L1.1											IS600	3050..3052	DRR271334	PRJDB8147	SAMD00275719	Nishida R, et al.
3417	JPN	human	asymptomatic	2012	655	L1.1											IS600	3050..3052	DRR271336	PRJDB8147	SAMD00275721	Nishida R, et al.
3418	JPN	human	BD	2012	655	L1.1											-	-	DRR271337	PRJDB8147	SAMD00275722	Nishida R, et al.
3422	JPN	human	D	2012	655	L1.1											IS600	3050..3052	DRR271338	PRJDB8147	SAMD00275723	Nishida R, et al.
11Y11	JPN	human	D	2007	655	L1.1											-	-	DRR271339	PRJDB8147	SAMD00275724	Nishida R, et al.
07Y06	JPN	human	asymptomatic	2007	655	L1.1											-	-	DRR271340	PRJDB8147	SAMD00275725	Nishida R, et al.
EH0337	BEL	human	HUS	1996	655	L1.3		IS1203	2185..2188		IS600	212..214					IS600	3050..3052	DRR271341	PRJDB8147	SAMD00275726	Nishida R, et al.
EH0505	BEL	human	HUS	1998	655	L1.3		IS1203	2185..2188								IS600	3050..3052	DRR271342	PRJDB8147	SAMD00275727	Nishida R, et al.
EH0787	BEL	human	HUS	2000	655	L1.3		IS1203	2185..2188								IS600	3050..3052	DRR271343	PRJDB8147	SAMD00275728	Nishida R, et al.
EH1955	BEL	human	HUS	2010	655	L1.3		IS1203	2185..2188								IS600	3050..3052	DRR271344	PRJDB8147	SAMD00275729	Nishida R, et al.
EH1965	BEL	human	HUS	2010	655	L1.3		IS1203	2185..2188								IS600	3050..3052	DRR271345	PRJDB8147	SAMD00275730	Nishida R, et al.
NIID131769	JPN	human	D	2013	5536	L1.1											IS600	3050..3052	DRR271346	PRJDB8147	SAMD00275731	Nishida R, et al.
NIID132018	JPN	human	BD	2013	655	L1.1											IS600	3050..3052	DRR271347	PRJDB8147	SAMD00275732	Nishida R, et al.
NIID132019	JPN	human	asymptomatic	2013	655	L1.1											IS600	3050..3052	DRR271348	PRJDB8147	SAMD00275733	Nishida R, et al.
NIID132027	JPN	human	BD	2013	655	L1.1											-	-	DRR271349	PRJDB8147	SAMD00275734	Nishida R, et al.
NIID132119	JPN	human	BD	2013	655	L1.1											IS600	3050..3052	DRR271350	PRJDB8147	SAMD00275735	Nishida R, et al.
NIID132120	JPN	human	D	2013	655	L1.1		IS600	1089..1091								IS600	3050..3052	DRR271351	PRJDB8147	SAMD00275736	Nishida R, et al.
NIID132203	JPN	human	D	2013	655	L1.1											IS600	3050..3052	DRR271352	PRJDB8147	SAMD00275737	Nishida R, et al.
NIID132235	JPN	human	D	2013	655	L1.1											IS600	3052c	DRR271353	PRJDB8147	SAMD00275738	Nishida R, et al.
NIID132309	JPN	human	BD	2013	655	L1.1											IS600	3050..3052	DRR271354	PRJDB8147	SAMD00275739	Nishida R, et al.
NIID132351	JPN	human	BD	2013	655	L1.1											IS600	3050c	DRR271355	PRJDB8147	SAMD00275740	Nishida R, et al.
NIID132586	JPN	human	D	2013	655	L3											-	-	DRR271356	PRJDB8147	SAMD00275741	Nishida R, et al.
NIID132781	JPN	human	BD	2013	655	L1.1											IS600	3050..3052	DRR271357	PRJDB8147	SAMD00275742	Nishida R, et al.
NIID132844	JPN	human	D	2013	655	L1.1		IS600	135..137								IS600	3050..3052	DRR271358	PRJDB8147	SAMD00275743	Nishida R, et al.
NIID132982	JPN	human	BD	2013	655	L1.1											-	-	DRR271359	PRJDB8147	SAMD00275744	Nishida R, et al.
NIID133048	JPN	human	BD	2013	655	L1.1											IS600	3050..3052	DRR271360	PRJDB8147	SAMD00275745	Nishida R, et al.
NIID133049	JPN	human	BD	2013	655	L1.1											IS600	3050..3052	DRR271361	PRJDB8147	SAMD00275746	Nishida R, et al.
NIID133289	JPN	human	BD	2011	655	L1.1											-	-	DRR271362	PRJDB8147	SAMD00275747	Nishida R, et al.
NIID133294	JPN	human	BD	NI	655	L1.1											-	-	DRR271363	PRJDB8147	SAMD00275748	Nishida R, et al.
NIID133298	JPN	human	D	2012	655	L1.1											-	-	DRR271364	PRJDB8147	SAMD00275749	Nishida R, et al.
NIID133302	JPN	human	BD	2012	655	L1.1											-	-	DRR271365	PRJDB8147	SAMD00275750	Nishida R, et al.
NIID140013	JPN	human	BD	2013	655	L1.1											-	-	DRR271366	PRJDB8147	SAMD00275751	Nishida R, et al.
13E027	JPN	human	D	2013	655	L1.3		IS1203	2185..2188		IS600	212..214					-	-	DRR271367	PRJDB8147	SAMD00275752	Nishida R, et al.
NIID140311	JPN	human	BD	2013	655	L1.1		IS600	1089..1091								IS600	3050..3052	DRR271368	PRJDB8147	SAMD00275753	Nishida R, et al.
NIID140625	JPN	human	BD	2014	655	L1.1											IS600	3050..3052	DRR271369	PRJDB8147	SAMD00275754	Nishida R, et al.
NIID140689	JPN	human	D	2014	655	L1.1											IS600	3050..3052	DRR271370	PRJDB8147	SAMD00275755	Nishida R, et al.
NIID140752	JPN	human	BD	2014	655	L1.1											IS600	3050..3052	DRR271371	PRJDB8147	SAMD00275756	Nishida R, et al.
NIID140753	JPN	human	D	2014	655	L1.1											IS600	3050..3052	DRR271372	PRJDB8147	SAMD00275757	Nishida R, et al.
NIID140935	JPN	human	BD	2014	655	L1.1											IS600	3050..3052	DRR271373	PRJDB8147	SAMD00275758	Nishida R, et al.
NIID140956	JPN	human	BD	2014	655	L1.1											IS600	3050..3052	DRR271374	PRJDB8147	SAMD00275759	Nishida R, et al.
NIID141209	JPN	human	BD	2014	655	L1.1											IS600	3050..3052	DRR271375	PRJDB8147	SAMD00275760	Nishida R, et al.
NIID141287	JPN	human	BD	2014	655	L1.1											IS600	3050..3052	DRR271376	PRJDB8147	SAMD00275761	Nishida R, et al.
NIID141303	JPN	human	BD	2014	655	L1.1											IS600	3050..3052	DRR271377	PRJDB8147	SAMD00275762	Nishida R, et al.
NIID141404	JPN	human	BD	2014	655	L1.1											IS600	3050..3052	DRR271378	PRJDB8147	SAMD00275763	Nishida R, et al.
NIID141552	JPN	human	D	2014	655	L1.1											IS600	3050..3052	DRR271379	PRJDB8147	SAMD00275764	Nishida R, et al.
NIID141916	JPN	human	BD	2014	655	L1.1											-	-	DRR271380	PRJDB8147	SAMD00275765	Nishida R, et al.
NIID141919	JPN	human	D	2014	655	L1.1											-	-	DRR271381	PRJDB8147	SAMD00275766	Nishida R, et al.
NIID141956	JPN	human	D	2014	655	L1.1											IS600	3050..3052	DRR271382	PRJDB8147	SAMD00275767	Nishida R, et al.
SE14002	JPN	human	BD	2014	655	L3											-	-	AP024473-4	PRJDB8147	SAMD00275768	Nishida R, et al.
NIID142311	JPN	human	BD	2013	655	L1.1											IS600	3052c	DRR271384	PRJDB8147	SAMD00275769	Nishida R, et al.
NIID142313	JPN	human	BD	2014	655	L1.1											IS600	3050..3052	DRR271385	PRJDB8147	SAMD00275770	Nishida R, et al.
CEC14159	JPN	human	BD	2014	655	L3											-	-	AP024475-7	PRJDB8147	SAMD00275772	Nishida R, et al.
NIID150173	JPN	human	BD	2014	655	L1.1											IS600	3050..3052	DRR271388	PRJDB8147	SAMD00275773	Nishida R, et al.
NIID150805	JPN	human	BD	2013	655	L1.1											IS600	3050..3052	DRR271389	PRJDB8147	SAMD00275774	Nishida R, et al.
NIID150807	JPN	human	BD	2013	655	L1.1											IS600	3050..3052	DRR271390	PRJDB8147	SAMD00275775	Nishida R, et al.
NIID150810	JPN	human	D	2014	655	L1.1											IS600	3050..3052	DRR271391	PRJDB8147	SAMD00275776	Nishida R, et al.
NIID151117	JPN	human	BD	2015	655	L1.1											IS600	3050..3052	DRR271392	PRJDB8147	SAMD00275777	Nishida R, et al.
NIID151118	JPN	human	BD	2015	655	L1.1											-	-	DRR271393	PRJDB8147	SAMD00275778	Nishida R, et al.
NIID151181	JPN	human	BD	2015	655	L1.1											-	-	DRR271394	PRJDB8147	SAMD00275779	Nishida R, et al.
NIID151297	JPN	human	D	2015	655	L1.1											IS600	3050..3052	DRR271395	PRJDB8147	SAMD00275780	Nishida R, et al.
NIID151452	JPN	human	BD	2015	655	L1.1											-	-	DRR271396	PRJDB8147	SAMD00275781	Nishida R, et al.
NIID151735	JPN	human	D	2015	655	L1.1											-	-	DRR271397	PRJDB8147	SAMD00275782	Nishida R, et al.
NIID151790	JPN	human	BD	2015	655	L1.1											IS600	3050..3052	DRR271398	PRJDB8147	SAMD00275783	Nishida R, et al.
NIID151912	JPN	human	D	2014	655	L1.1											IS600	3052c	DRR271399	PRJDB8147	SAMD00275784	Nishida R, et al.
NIID151919	JPN	human	BD	2015	655	L1.1											-	-	DRR271400	PRJDB8147	SAMD00275785	Nishida R, et al.
NIID152250	JPN	human	D	2015	655	L1.1											IS600	3050..3052	DRR271401	PRJDB8147	SAMD00275786	Nishida R, et al.
NIID152344	JPN	human	D	2015	655	L1.1											IS600	3050..3052	DRR271402	PRJDB8147	SAMD00275787	Nishida R, et al.
NIID152353	JPN	human	BD	2015	655	L1.1											-	-	DRR271403	PRJDB8147	SAMD00275788	Nishida R, et al.
NIID152515	JPN	human	D	2015	655	L1.1											-	-	DRR271404	PRJDB8147	SAMD00275789	Nishida R, et al.
NIID152516	JPN	human	BD	2015	655	L1.1											IS600	3050..3052	DRR271405	PRJDB8147	SAMD00275790	Nishida R, et al.
E15042	JPN	human	BD	2015	655	L1.3		IS1203	2185..2188								IS600	3050..3052	AP024478-9	PRJDB8147	SAMD00275791	Nishida R, et al.
NIID153035	JPN	human	asymptomatic	2015	655	L1.1											IS600	3050..3052	DRR271407	PRJDB8147	SAMD00275792	Nishida R, et al.
NIID160049	JPN	human	BD	2015	655	L1.1											-	-	DRR271408	PRJDB8147	SAMD00275793	Nishida R, et al.
NIID160375	JPN	human	BD	2015	655	L1.1											IS600	3050..3052	DRR271409	PRJDB8147	SAMD00275794	Nishida R, et al.
NIID160508	JPN	human	D	2015	655	L1.1		IS600	1089..1091								IS600	3050..3052	DRR271410	PRJDB8147	SAMD00275795	Nishida R, et al.
NIID160684	JPN	human	D	2016	655	L1.1											IS600	3052c	DRR271411	PRJDB8147	SAMD00275796	Nishida R, et al.
NIID160757	JPN	human	D	2016	655	L1.1											IS600	3050..3052	DRR271412	PRJDB8147	SAMD00275797	Nishida R, et al.
NIID160758	JPN	human	D	2016	655	L1.1											-	-	DRR271413	PRJDB8147	SAMD00275798	Nishida R, et al.
NIID160819	JPN	human	D	2016	655	L1.1											IS600	3050..3052	DRR271415	PRJDB8147	SAMD00275800	Nishida R, et al.
NIID160951	JPN	human	asymptomatic	2016	655	L1.1											-	-	DRR271416	PRJDB8147	SAMD00275801	Nishida R, et al.
NIID161212	JPN	human	BD	2016	655	L1.1											IS600	3050..3052	DRR271417	PRJDB8147	SAMD00275802	Nishida R, et al.
NIID161213	JPN	human	BD	2016	655	L1.1											-	-	DRR271418	PRJDB8147	SAMD00275803	Nishida R, et al.
NIID161253	JPN	human	D	2016	5536	L1.1											IS600	3052c	DRR271419	PRJDB8147	SAMD00275804	Nishida R, et al.
NIID161831	JPN	human	BD	2016	655	L1.1											IS600	3050..3052	DRR271420	PRJDB8147	SAMD00275805	Nishida R, et al.
NIID162207	JPN	human	asymptomatic	2016	655	L1.1											IS600	3050..3052	DRR271421	PRJDB8147	SAMD00275806	Nishida R, et al.
NIID162210	JPN	human	asymptomatic	2016	655	L1.1											-	-	DRR271422	PRJDB8147	SAMD00275807	Nishida R, et al.
NIID162275	JPN	human	BD	2016	655	L1.1											-	-	DRR271423	PRJDB8147	SAMD00275808	Nishida R, et al.
NIID162277	JPN	human	D	2016	655	L1.1											-	-	DRR271424	PRJDB8147	SAMD00275809	Nishida R, et al.
NIID162306	JPN	human	BD	2016	655	L1.1											-	-	DRR271425	PRJDB8147	SAMD00275810	Nishida R, et al.
KH16-043	JPN	human	D	2016	655	L3											-	-	DRR271426	PRJDB8147	SAMD00275811	Nishida R, et al.
NIID162621	JPN	human	BD	2016	655	L1.1											-	-	DRR271427	PRJDB8147	SAMD00275812	Nishida R, et al.
NIID162641	JPN	human	D	2016	655	L1.1											-	-	DRR271428	PRJDB8147	SAMD00275813	Nishida R, et al.
NIID162667	JPN	human	D	2016	655	L1.1											IS600	3050..3052	DRR271429	PRJDB8147	SAMD00275814	Nishida R, et al.
2014C-3599	USA	human	NI	2014	655	L1.1											-	-	CP027435-6	PRJNA218110	SAMN03098208	Patel PN, et al.
2014C-3655	USA	human	NI	2014	655	L1.1											IS600	3050..3052	CP027350-1	PRJNA218110	SAMN03098211	Patel PN, et al.
2014C-4423	USA	human	NI	2014	655	L1.3		IS1203	2185..2188		IS600	212..214		IS600	1664..1666		IS600	3050..3052	CP027454-6	PRJNA218110	SAMN08579584	Patel PN, et al.
2015C-3107	USA	human	NI	2014	655	L1.1											-	-	CP027317-8	PRJNA218110	SAMN08579558	Patel PN, et al.
RM8352	USA	creek sediment	-	2009	655	L1.1											IS600	3050..3052	CP028110-1	PRJNA69933	SAMN08724618	Parker CT, et al.
16-9255	CAN	flour	-	2016	655	L1.1											IS600	3050..3052	CP022407-8	PRJNA393703	SAMN07339706	Robertson J, et al.
FWSEC0006	CAN	human	NI	2003	655	L1.1											-	-	CP031910-1	PRJNA287560	SAMN08768107	Tyson S, et al.
121512	JPN	human	NI	2008	655	L1.1											-	-	DRR077336	PRJDB5333	SAMD00067399	from the NCBI DB
132137	JPN	human	NI	2013	655	L1.1											IS600	3050..3052	DRR077337	PRJDB5333	SAMD00067400	from the NCBI DB
140452	JPN	human	NI	2014	655	L1.1											-	-	DRR077338	PRJDB5333	SAMD00067401	from the NCBI DB
140961	JPN	human	NI	2014	655	L1.1											IS600	3050..3052	DRR077339	PRJDB5333	SAMD00067402	from the NCBI DB
140990	JPN	human	NI	2014	655	L1.1											IS600	3050..3052	DRR077340	PRJDB5333	SAMD00067403	from the NCBI DB
141004	JPN	human	NI	2014	5536	L1.1											IS600	3050..3052	DRR077341	PRJDB5333	SAMD00067404	from the NCBI DB
141202	JPN	human	NI	2014	655	L1.1											IS600	3050..3052	DRR077342	PRJDB5333	SAMD00067405	from the NCBI DB
141247	JPN	human	NI	2014	5536	L1.1											-	-	DRR077343	PRJDB5333	SAMD00067406	from the NCBI DB
141341	JPN	human	NI	2014	655	L1.1											IS600	3050..3052	DRR077344	PRJDB5333	SAMD00067407	from the NCBI DB
142136	JPN	human	NI	2014	655	L1.1											IS600	3050..3052	DRR077346	PRJDB5333	SAMD00067409	from the NCBI DB
142321	JPN	human	NI	2014	655	L1.1											IS600	3050..3052	DRR077347	PRJDB5333	SAMD00067410	from the NCBI DB
142478	JPN	human	NI	2014	655	L1.1											IS600	3050..3052	DRR077348	PRJDB5333	SAMD00067411	from the NCBI DB
142676	JPN	human	NI	2014	655	L1.1											IS600	3050..3052	DRR077349	PRJDB5333	SAMD00067412	from the NCBI DB
150151	JPN	human	NI	2014	655	L1.1											IS600	3050..3052	DRR077351	PRJDB5333	SAMD00067414	from the NCBI DB
150174	JPN	human	NI	2014	655	L1.1											IS600	3050..3052	DRR077353	PRJDB5333	SAMD00067416	from the NCBI DB
150213	JPN	human	NI	2014	655	L1.1											IS600	3050..3052	DRR077354	PRJDB5333	SAMD00067417	from the NCBI DB
150239	JPN	human	NI	2014	655	L1.1											IS600	3050..3052	DRR077356	PRJDB5333	SAMD00067419	from the NCBI DB
150337	JPN	human	NI	2015	655	L1.1											IS600	3050..3052	DRR077362	PRJDB5333	SAMD00067425	from the NCBI DB
150340	JPN	human	NI	2015	655	L1.1											IS600	3050..3052	DRR077365	PRJDB5333	SAMD00067428	from the NCBI DB
150341	JPN	human	NI	2015	655	L1.1											IS600	3050..3052	DRR077366	PRJDB5333	SAMD00067429	from the NCBI DB
150342	JPN	human	NI	2014	655	L1.1											-	-	DRR077367	PRJDB5333	SAMD00067430	from the NCBI DB
150373	JPN	human	NI	2014	655	L1.1											IS600	3050..3052	DRR077368	PRJDB5333	SAMD00067431	from the NCBI DB
150375	JPN	human	NI	2014	655	L1.1											IS600	3050..3052	DRR077369	PRJDB5333	SAMD00067432	from the NCBI DB
150376	JPN	human	NI	2014	655	L1.1											-	-	DRR077370	PRJDB5333	SAMD00067433	from the NCBI DB
150400	JPN	human	NI	2014	655	L1.1											IS600	3050..3052	DRR077374	PRJDB5333	SAMD00067437	from the NCBI DB
150977	JPN	human	NI	2015	655	L1.1											-	-	DRR077377	PRJDB5333	SAMD00067440	from the NCBI DB
151171	JPN	human	NI	2015	655	L1.1											IS600	3052c	DRR077378	PRJDB5333	SAMD00067441	from the NCBI DB
151387	JPN	human	NI	2015	655	L1.1											IS600	3050..3052	DRR077379	PRJDB5333	SAMD00067442	from the NCBI DB
EC12035	JPN	human	NI	2012	655	L1.1											-	-	DRR147066	PRJDB7237	SAMD00133805	from the NCBI DB
EC12037	JPN	human	NI	2012	655	L1.1											IS600	3050..3052	DRR147068	PRJDB7237	SAMD00133807	from the NCBI DB
EC12039	JPN	human	NI	2012	655	L1.1											IS600	3050..3052	DRR147070	PRJDB7237	SAMD00133809	from the NCBI DB
EC12040	JPN	human	NI	2012	655	L1.1											IS600	3050..3052	DRR147071	PRJDB7237	SAMD00133810	from the NCBI DB
EC12041	JPN	human	NI	2012	655	L1.1											IS600	3050..3052	DRR147072	PRJDB7237	SAMD00133811	from the NCBI DB
EC12042	JPN	human	NI	2012	655	L1.1		ISCfr6	336..338								IS600	3050..3052	DRR147073	PRJDB7237	SAMD00133812	from the NCBI DB
EC12044	JPN	human	NI	2012	655	L1.1											IS600	3050..3052	DRR147075	PRJDB7237	SAMD00133814	from the NCBI DB
EC12045	JPN	human	NI	2012	655	L1.1											IS600	3050..3052	DRR147076	PRJDB7237	SAMD00133815	from the NCBI DB
EC12049	JPN	human	NI	2012	655	L1.1											IS600	3050..3052	DRR147078	PRJDB7237	SAMD00133817	from the NCBI DB
EC12052	JPN	human	NI	2012	655	L1.1											IS600	3050..3052	DRR147080	PRJDB7237	SAMD00133819	from the NCBI DB
EC12053	JPN	human	NI	2012	655	L1.1											IS600	3050..3052	DRR147081	PRJDB7237	SAMD00133820	from the NCBI DB
EC12054	JPN	human	NI	2012	655	L1.1											IS600	3050..3052	DRR147082	PRJDB7237	SAMD00133821	from the NCBI DB
AA060	ZAF	NI	-	2005	5772	L3											-	-	ERR1010249	PRJEB10700	SAMEA3529335	from the NCBI DB
ED603	ITA	feces	-	2004	655	L1.2											-	-	ERR2365400	PRJEB11886	SAMEA3677952	from the NCBI DB
IN_STEC_FI_096	FIN	human	NI	2011	655	L3											-	-	ERR2602220	PRJEB27020	SAMEA4697868	from the NCBI DB
IN_STEC_FI_115	FIN	human	NI	2014	655	L1.3		IS1203	2188c		IS600	79..81					IS600	3050..3052	ERR2602238	PRJEB27020	SAMEA4697886	from the NCBI DB
Ec_Farm3_2014-07_M1	FIN	bulk tank milk	-	2014	655	L3											-	-	ERR2834517	PRJEB28441	SAMEA4964298	from the NCBI DB
FSIS11924376	USA	beef	-	2019	655	L1.1											IS600	3050..3052	SRR10049743	PRJNA268206	SAMN12662351	from the NCBI DB
2014C-3656	USA	human	NI	2014	655	L1.1											IS600	3050..3052	SRR1610029	PRJNA218110	SAMN03098210	from the NCBI DB
2014C-3850	USA	human	NI	NI	655	L1.1											IS600	3050..3052	SRR1610032	PRJNA218110	SAMN03098217	from the NCBI DB
2014C-3907	USA	human	NI	2014	655	L1.1											IS600	3050..3052	SRR1610034	PRJNA218110	SAMN03098216	from the NCBI DB
PNUSAE000005	USA	human	NI	2014	655	L1.1											IS600	3050..3052	SRR1635538	PRJNA218110	SAMN03151535	from the NCBI DB
PNUSAE000036	USA	human	NI	2014	655	L1.1											IS600	3050..3052	SRR1640155	PRJNA218110	SAMN03160507	from the NCBI DB
PNUSAE000038	USA	human	NI	2014	655	L1.1											IS600	3050..3052	SRR1640157	PRJNA218110	SAMN03160509	from the NCBI DB
PNUSAE000065	USA	human	NI	2014	655	L1.1											IS600	3050..3052	SRR1663100	PRJNA218110	SAMN03218079	from the NCBI DB
PNUSAE000066	USA	human	NI	2014	655	L1.1											IS600	3050..3052	SRR1663153	PRJNA218110	SAMN03198341	from the NCBI DB
PNUSAE000020	USA	human	NI	2014	655	L1.3		IS1203	2185..2188		IS600	212..214					IS600	3050..3052	SRR1664394	PRJNA218110	SAMN03165170	from the NCBI DB
PNUSAE000064	USA	human	NI	2014	655	L1.1											IS600	3050..3052	SRR1664398	PRJNA218110	SAMN03195883	from the NCBI DB
PNUSAE000024	USA	human	NI	2014	655	L1.3		IS1203	2185..2188		IS600	212..214		IS600	1664..1666		IS600	3050..3052	SRR1691184	PRJNA218110	SAMN03247171	from the NCBI DB
PNUSAE000082	USA	human	NI	2014	655	L1.1											IS600	3050..3052	SRR1696794	PRJNA218110	SAMN03253230	from the NCBI DB
PNUSAE000083	USA	human	NI	2014	655	L1.1											IS600	3050..3052	SRR1696795	PRJNA218110	SAMN03253231	from the NCBI DB
2014C-4584	USA	human	NI	2014	655	L1.1											IS600	3050..3052	SRR1714112	PRJNA218110	SAMN03256348	from the NCBI DB
PNUSAE000129	USA	human	NI	2014	655	L1.1											IS600	3050..3052	SRR1724598	PRJNA218110	SAMN03265630	from the NCBI DB
PNUSAE000075	USA	human	NI	2014	655	L1.1											IS600	3050..3052	SRR1732281	PRJNA218110	SAMN03265984	from the NCBI DB
PNUSAE000132	USA	human	NI	2014	655	L1.1											-	-	SRR1738018	PRJNA218110	SAMN03272819	from the NCBI DB
PNUSAE000134	USA	human	NI	2014	655	L1.1											IS600	3050..3052	SRR1738020	PRJNA218110	SAMN03272821	from the NCBI DB
PNUSAE000195	USA	human	NI	2014	655	L1.1											IS600	3050..3052	SRR1773023	PRJNA218110	SAMN03292363	from the NCBI DB
PNUSAE000225	USA	human	NI	2014	655	L1.1											IS600	3050..3052	SRR1785143	PRJNA218110	SAMN03295011	from the NCBI DB
PNUSAE000307	USA	human	NI	2015	655	L1.1											IS600	3050..3052	SRR1822544	PRJNA218110	SAMN03366542	from the NCBI DB
PNUSAE000313	USA	human	NI	2014	655	L1.1											IS600	3050..3052	SRR1822584	PRJNA218110	SAMN03366365	from the NCBI DB
2015C-3264	USA	feces	-	NI	655	L1.3		IS1203	2185..2188		IS600	212..214		IS600	1044..1046		IS600	3050..3052	SRR1913711	PRJNA218110	SAMN03394914	from the NCBI DB
PNUSAE000410	USA	human	NI	2014	655	L1.1											IS600	3050..3052	SRR1913761	PRJNA218110	SAMN03394877	from the NCBI DB
PNUSAE000403	USA	human	NI	2014	655	L1.1											IS600	3050..3052	SRR1999077	PRJNA218110	SAMN03473301	from the NCBI DB
PNUSAE000404	USA	human	NI	2014	655	L1.1											IS600	3050..3052	SRR1999078	PRJNA218110	SAMN03473302	from the NCBI DB
PNUSAE000456	USA	human	NI	2015	655	L1.1											IS600	3050..3052	SRR1999086	PRJNA218110	SAMN03470519	from the NCBI DB
2014C-3101	USA	human	NI	2013	5536	L1.1											IS600	3050..3052	SRR1999753	PRJNA218110	SAMN03569429	from the NCBI DB
2012C-4331	USA	human	NI	2012	655	L3											-	-	SRR1999971	PRJNA218110	SAMN03569558	from the NCBI DB
2012C-4097	USA	human	NI	2012	655	L3											-	-	SRR1999972	PRJNA218110	SAMN03569559	from the NCBI DB
2014C-3729	USA	human	NI	2014	655	L1.1											IS600	3050..3052	SRR1999973	PRJNA218110	SAMN03569560	from the NCBI DB
PNUSAE000470	USA	human	NI	2014	655	L1.1											-	-	SRR2002638	PRJNA218110	SAMN03473311	from the NCBI DB
PNUSAE000471	USA	human	NI	2014	655	L1.1											IS600	3050..3052	SRR2002639	PRJNA218110	SAMN03473312	from the NCBI DB
PNUSAE000475	USA	human	NI	2015	655	L1.1											-	-	SRR2002643	PRJNA218110	SAMN03497611	from the NCBI DB
2012C-4457	USA	human	NI	2012	655	L1.1											-	-	SRR2015091	PRJNA218110	SAMN02991241	from the NCBI DB
2013C-3248	USA	human	NI	2012	655	L1.1											IS600	3050..3052	SRR2015096	PRJNA218110	SAMN02991242	from the NCBI DB
PNUSAE000524	USA	human	NI	2015	655	L1.1											-	-	SRR2037378	PRJNA218110	SAMN03604073	from the NCBI DB
PNUSAE000479	USA	human	NI	2014	655	L1.3		IS1203	2185..2188		IS600	212..214					IS600	3050..3052	SRR2038448	PRJNA218110	SAMN03653584	from the NCBI DB
PNUSAE000589	USA	human	NI	2015	655	L1.1											IS600	3050..3052	SRR2038671	PRJNA218110	SAMN03701002	from the NCBI DB
PNUSAE000604	USA	human	NI	2015	655	L1.1											IS600	3050..3052	SRR2038681	PRJNA218110	SAMN03700757	from the NCBI DB
PNUSAE000533	USA	human	NI	2015	5536	L1.1											IS600	3050..3052	SRR2056396	PRJNA218110	SAMN03569005	from the NCBI DB
PNUSAE000564	USA	human	NI	2015	655	L1.1											IS600	3050..3052	SRR2056397	PRJNA218110	SAMN03610071	from the NCBI DB
PNUSAE000659	USA	feces	-	2013	655	L1.1											IS600	3050..3052	SRR2056429	PRJNA218110	SAMN03757663	from the NCBI DB
PNUSAE000840	USA	feces	-	2015	655	L1.1											IS600	3050..3052	SRR2120916	PRJNA218110	SAMN03835557	from the NCBI DB
FSIS1500486	USA	comminuted beef	-	2014	655	L1.1											IS600	3050..3052	SRR2125936	PRJNA268206	SAMN03922006	from the NCBI DB
PNUSAE001180	USA	human	NI	NI	655	L1.1											IS600	3050..3052	SRR2155431	PRJNA218110	SAMN03965350	from the NCBI DB
PNUSAE001225	USA	human	NI	2015	655	L1.1											IS600	3050..3052	SRR2177975	PRJNA218110	SAMN03997012	from the NCBI DB
PNUSAE001112	USA	human	NI	2015	655	L1.1											IS600	3050..3052	SRR2178087	PRJNA218110	SAMN03938705	from the NCBI DB
PNUSAE001114	USA	human	NI	2015	655	L1.1											IS600	3050..3052	SRR2178089	PRJNA218110	SAMN03938707	from the NCBI DB
PNUSAE001388	USA	human	NI	2015	655	L1.1											-	-	SRR2415418	PRJNA218110	SAMN04075849	from the NCBI DB
PNUSAE001369	USA	human	NI	2015	655	L1.1											IS600	3050..3052	SRR2415804	PRJNA218110	SAMN04045506	from the NCBI DB
PNUSAE001372	USA	human	NI	2015	655	L1.1											IS600	3050..3052	SRR2415807	PRJNA218110	SAMN04075842	from the NCBI DB
PNUSAE001306	USA	human	NI	2015	655	L1.1											IS600	3050..3052	SRR2415826	PRJNA218110	SAMN04028184	from the NCBI DB
PNUSAE001338	USA	human	NI	2015	655	L1.3		IS1203	2185..2188		IS600	212..214		IS600	1044..1046		IS600	3050..3052	SRR2415857	PRJNA218110	SAMN04019613	from the NCBI DB
PNUSAE001302	USA	human	NI	2015	655	L1.1											IS600	3050..3052	SRR2417034	PRJNA218110	SAMN04015056	from the NCBI DB
PNUSAE001233	USA	human	NI	2015	655	L1.1											IS600	3050..3052	SRR2417049	PRJNA218110	SAMN04009656	from the NCBI DB
PNUASE001208	USA	human	NI	2015	655	L1.1											-	-	SRR2417052	PRJNA218110	SAMN04010055	from the NCBI DB
PNUSAE001152	USA	human	NI	2014	655	L1.1											IS600	3050..3052	SRR2417064	PRJNA218110	SAMN04027655	from the NCBI DB
PNUSAE001067	USA	human	NI	NI	655	L1.1											IS600	3050..3052	SRR2480711	PRJNA218110	SAMN03922858	from the NCBI DB
PNUSAE001005	USA	human	NI	2015	655	L1.1											IS600	3050..3052	SRR2480717	PRJNA218110	SAMN03890608	from the NCBI DB
PNUSAE001008	USA	human	NI	2015	655	L1.1											IS600	3050..3052	SRR2481119	PRJNA218110	SAMN03890610	from the NCBI DB
PNUSAE001009	USA	human	NI	NI	655	L1.1											IS600	3050..3052	SRR2481128	PRJNA218110	SAMN03940853	from the NCBI DB
PNUSAE000988	USA	feces	-	2013	655	L1.3		IS1203	2185..2188		IS600	212..214					IS600	3050..3052	SRR2481198	PRJNA218110	SAMN03939234	from the NCBI DB
PNUSAE000903	USA	human	NI	NI	655	L1.1											IS600	3050..3052	SRR2481253	PRJNA218110	SAMN03846976	from the NCBI DB
PNUSAE000791	USA	human	NI	2013	655	L1.1											IS600	3050..3052	SRR2481316	PRJNA218110	SAMN03785422	from the NCBI DB
PNUSAE000793	USA	human	NI	2014	5536	L1.1											IS600	3050..3052	SRR2481318	PRJNA218110	SAMN03785424	from the NCBI DB
PNUSAE000765	USA	human	NI	2015	655	L1.1											IS600	3050c	SRR2481334	PRJNA218110	SAMN03775868	from the NCBI DB
PNUSAE000767	USA	human	NI	2015	655	L1.1											-	-	SRR2481336	PRJNA218110	SAMN03775870	from the NCBI DB
PNUSAE000774	USA	human	NI	2015	655	L1.1											IS600	3050..3052	SRR2481340	PRJNA218110	SAMN03784978	from the NCBI DB
PNUSAE001481	USA	human	NI	2015	655	L3											-	-	SRR2550006	PRJNA218110	SAMN04116611	from the NCBI DB
PNUSAE001451	USA	human	NI	2015	655	L1.1											IS600	3050..3052	SRR2550016	PRJNA218110	SAMN04116070	from the NCBI DB
PNUSAE000069	USA	human	NI	2014	655	L1.1											IS600	3050..3052	SRR2550384	PRJNA218110	SAMN03218528	from the NCBI DB
PNUSAE000673	USA	human	NI	2014	655	L1.3		IS1203	2185..2188		IS600	212..214					IS600	3050..3052	SRR2559427	PRJNA218110	SAMN03763884	from the NCBI DB
PNUSAE000745	USA	human	NI	2014	655	L1.3		IS1203	2185..2188		IS600	212..214					IS600	3050..3052	SRR2562689	PRJNA218110	SAMN03784893	from the NCBI DB
PNUSAE001515	USA	human	NI	2015	655	L1.1											IS600	3050..3052	SRR2567906	PRJNA218110	SAMN04146822	from the NCBI DB
FSIS1504491	USA	dairy cow	-	2015	655	L1.1											IS600	3050..3052	SRR2774952	PRJNA268206	SAMN04208137	from the NCBI DB
NMSU-00179	USA	NI	-	1997	655	L1.1											-	-	SRR2939173	PRJNA292570	SAMN03997195	from the NCBI DB
FSIS1505061	USA	Steer	-	2015	655	L1.1											IS600	3050..3052	SRR2977535	PRJNA268206	SAMN04321473	from the NCBI DB
FSIS1505062	USA	Steer	-	2015	655	L1.1											IS600	3050..3052	SRR2977539	PRJNA268206	SAMN04321474	from the NCBI DB
PNUSAE001734	USA	NI	-	2015	655	L3											-	-	SRR2982144	PRJNA218110	SAMN04287897	from the NCBI DB
PNUSAE001594	USA	human	NI	2015	655	L1.1											IS600	3050..3052	SRR2990001	PRJNA218110	SAMN04191670	from the NCBI DB
FSIS1505186	USA	beef	-	2015	655	L1.3		IS1203	2185..2188		IS600	212..214					IS600	3050..3052	SRR3016237	PRJNA268206	SAMN04338405	from the NCBI DB
FSIS1505187	USA	steer	-	2015	655	L1.1											IS600	3050..3052	SRR3016261	PRJNA268206	SAMN04338406	from the NCBI DB
PNUSAE001826	USA	human	NI	2015	655	L1.1											IS600	3050..3052	SRR3033416	PRJNA218110	SAMN04327522	from the NCBI DB
PNUSAE001665	USA	human	NI	2015	655	L1.1											IS600	3050..3052	SRR3040430	PRJNA218110	SAMN04267732	from the NCBI DB
PNUSAE001575	USA	NI	-	2013	655	L1.1											IS600	3050..3052	SRR3040534	PRJNA218110	SAMN04227725	from the NCBI DB
PNUSAE001581	USA	human	NI	2013	655	L1.3		IS1203	2185..2188		IS600	212..214		IS600	1044..1046		IS600	3050..3052	SRR3040540	PRJNA218110	SAMN04221171	from the NCBI DB
PNUSAE001643	USA	human	NI	2013	655	L1.1											IS600	3050..3052	SRR3068646	PRJNA218110	SAMN04365174	from the NCBI DB
PNUSAE001857	USA	human	NI	2015	655	L1.1											IS600	3050..3052	SRR3068693	PRJNA218110	SAMN04351182	from the NCBI DB
PNUSAE001865	USA	human	NI	2015	655	L3											-	-	SRR3068699	PRJNA218110	SAMN04351463	from the NCBI DB
PNUSAE001867	USA	human	NI	2015	655	L1.1											IS600	3050..3052	SRR3068701	PRJNA218110	SAMN04358644	from the NCBI DB
PNUSAE001868	USA	human	NI	2015	655	L1.1											IS600	3050..3052	SRR3068702	PRJNA218110	SAMN04358645	from the NCBI DB
PNUSAE002027	USA	human	NI	2015	655	L3											-	-	SRR3113721	PRJNA218110	SAMN04396345	from the NCBI DB
PNUSAE002035	USA	human	NI	2015	655	L1.1											IS600	3050..3052	SRR3113782	PRJNA218110	SAMN04412492	from the NCBI DB
PNUSAE002033	USA	human	NI	2015	655	L1.1											IS600	3050..3052	SRR3113783	PRJNA218110	SAMN04412491	from the NCBI DB
PNUSAE001514	USA	human	NI	2015	655	L1.1											-	-	SRR3113880	PRJNA218110	SAMN04159731	from the NCBI DB
PNUSAE001518	USA	human	NI	2015	655	L3											-	-	SRR3113883	PRJNA218110	SAMN04227729	from the NCBI DB
MOD1-EC1660	USA	NI	-	1998	655	L1.1											-	-	SRR3124090	PRJNA230969	SAMN04256128	from the NCBI DB
PNUSAE002134	USA	human	NI	2015	655	L1.1											IS600	3050..3052	SRR3146215	PRJNA218110	SAMN04450435	from the NCBI DB
PNUSAE002043	USA	human	NI	2015	655	L1.1											IS600	3050..3052	SRR3146296	PRJNA218110	SAMN04396351	from the NCBI DB
PNUSAE002042	USA	human	NI	2015	655	L1.1											IS600	3050..3052	SRR3146297	PRJNA218110	SAMN04396350	from the NCBI DB
PNUSAE001965	USA	human	NI	2015	655	L1.1											IS600	3050..3052	SRR3146304	PRJNA218110	SAMN04450428	from the NCBI DB
PNUSAE002171	USA	human	NI	2016	655	L1.1											IS600	3050..3052	SRR3171966	PRJNA218110	SAMN04484903	from the NCBI DB
PNUSAE002196	USA	human	NI	2016	655	L1.1											IS600	3050..3052	SRR3175124	PRJNA218110	SAMN04496115	from the NCBI DB
PNUSAE001740	USA	human	NI	2015	655	L1.1											IS600	3050..3052	SRR3176134	PRJNA218110	SAMN04496113	from the NCBI DB
PNUSAE002304	USA	human	NI	2016	655	L1.1											IS600	3050..3052	SRR3176151	PRJNA218110	SAMN04495680	from the NCBI DB
2009EL-1412	USA	human	NI	NI	655	L1.1											IS600	3050..3052	SRR3177662	PRJNA218110	SAMN04498478	from the NCBI DB
2013C-3246	USA	human	NI	2012	655	L1.1											IS600	3050..3052	SRR3178020	PRJNA218110	SAMN04498511	from the NCBI DB
2013C-3249	USA	human	NI	2012	655	L1.1											IS600	3050..3052	SRR3178021	PRJNA218110	SAMN04498512	from the NCBI DB
2013C-3253	USA	human	NI	2012	655	L1.3		IS1203	2185..2188		IS600	212..214					IS600	3050..3052	SRR3178022	PRJNA218110	SAMN04498513	from the NCBI DB
2013C-3288	USA	human	NI	2012	655	L1.3		IS1203	2185..2188		IS600	212..214					IS600	3050..3052	SRR3178023	PRJNA218110	SAMN04498514	from the NCBI DB
2013C-3995	USA	human	NI	2013	655	L1.1		IS600	508..510								IS600	3050..3052	SRR3178024	PRJNA218110	SAMN04498515	from the NCBI DB
2009EL-1302	USA	human	NI	2009	655	L1.1											IS600	3050..3052	SRR3178061	PRJNA218110	SAMN04498717	from the NCBI DB
2013C-4897	USA	human	NI	2013	655	L1.1											IS600	3050..3052	SRR3180468	PRJNA218110	SAMN04502248	from the NCBI DB
2014C-3072	USA	human	NI	2013	655	L1.1											IS600	3050..3052	SRR3180469	PRJNA218110	SAMN04502297	from the NCBI DB
2014C-3076	USA	human	NI	2013	655	L1.3		IS1203	2185..2188		IS600	212..214					IS600	3050..3052	SRR3180470	PRJNA218110	SAMN04502368	from the NCBI DB
PNUSAE002273	USA	human	NI	NI	655	L1.1											IS600	3050..3052	SRR3181803	PRJNA218110	SAMN04500848	from the NCBI DB
FSIS1503087	USA	steer	-	2015	6000	L1.1											IS600	3050..3052	SRR3182713	PRJNA268206	SAMN04507496	from the NCBI DB
PNUSAE002331	USA	human	NI	2016	655	L1.1											IS600	3050..3052	SRR3214062	PRJNA218110	SAMN04536247	from the NCBI DB
NMSU-00179	USA	NI	-	1997	655	L1.1											-	-	SRR3222423	PRJNA292570	SAMN03997195	from the NCBI DB
PNUSAE002470	USA	human	NI	2013	655	L1.3		IS600	212..214								IS600	3050..3052	SRR3223146	PRJNA218110	SAMN04544283	from the NCBI DB
PNUSAE002356	USA	human	NI	NI	655	L1.3		IS1203	2185..2188		IS600	212..214					IS600	3050..3052	SRR3224782	PRJNA218110	SAMN04536585	from the NCBI DB
PNUSAE002561	USA	human	NI	NI	655	L1.1											IS600	3050..3052	SRR3228448	PRJNA218110	SAMN04550295	from the NCBI DB
PNUSAE002562	USA	human	NI	2013	655	L1.1											IS600	3050..3052	SRR3278559	PRJNA218110	SAMN04571757	from the NCBI DB
00-3266	USA	human	NI	2012	655	L1.1											IS600	3050..3052	SRR3290005	PRJNA218110	SAMN04578353	from the NCBI DB
2013C-4576	USA	NI	-	2013	655	L1.3		IS1203	2185..2188		IS600	212..214		IS600	1044..1046		IS600	3050..3052	SRR3290054	PRJNA218110	SAMN04578438	from the NCBI DB
2014C-3914	USA	human	NI	2012	655	L1.1											-	-	SRR3290098	PRJNA218110	SAMN04578445	from the NCBI DB
K5138	USA	human	NI	NI	655	L1.1											IS600	3050..3052	SRR3290830	PRJNA218110	SAMN04579082	from the NCBI DB
K5142	USA	human	NI	NI	655	L1.1											IS600	3050..3052	SRR3290831	PRJNA218110	SAMN04579099	from the NCBI DB
F6714	USA	NI	-	NI	655	L1.1											-	-	SRR3341742	PRJNA218110	SAMN04621492	from the NCBI DB
2010C-4966	USA	human	NI	2010	655	L1.1											-	-	SRR3360171	PRJNA218110	SAMN04625621	from the NCBI DB
2010C-4732C1	USA	human	NI	2010	655	L1.1											IS600	3050..3052	SRR3360188	PRJNA218110	SAMN04625601	from the NCBI DB
2011C-3072	USA	human	NI	2011	655	L1.1		IS600	398..400								IS600	3050..3052	SRR3360220	PRJNA218110	SAMN04625559	from the NCBI DB
2010EL-1058	USA	human	NI	2009	655	L1.1											IS600	3050..3052	SRR3360224	PRJNA218110	SAMN04625554	from the NCBI DB
2011C-3537	USA	human	NI	2011	655	L1.1											IS600	3050..3052	SRR3360240	PRJNA218110	SAMN04625467	from the NCBI DB
2009C-4050	USA	human	NI	2009	655	L1.1											IS600	3050..3052	SRR3371767	PRJNA218110	SAMN02352941	from the NCBI DB
2009C-4750	USA	NI	-	2009	655	L1.1											IS600	3050..3052	SRR3371772	PRJNA218110	SAMN04633590	from the NCBI DB
2010C-3794	USA	human	NI	2010	655	L1.3		IS1203	2185..2188		IS600	212..214					IS600	3050..3052	SRR3371795	PRJNA218110	SAMN02352976	from the NCBI DB
2010C-3840	USA	NI	-	NI	655	L1.1											IS600	3050..3052	SRR3371796	PRJNA218110	SAMN02352977	from the NCBI DB
K5198	USA	human	NI	NI	655	L1.1											IS600	3050..3052	SRR3371819	PRJNA218110	SAMN04634135	from the NCBI DB
K5269	USA	human	NI	NI	655	L1.1											IS600	3050..3052	SRR3371820	PRJNA218110	SAMN04634136	from the NCBI DB
PNUSAE002724	USA	human	NI	2015	655	L1.1											IS600	3050..3052	SRR3371926	PRJNA218110	SAMN04621674	from the NCBI DB
PNUSAE002729	USA	human	NI	2015	655	L1.1											IS600	3050..3052	SRR3371931	PRJNA218110	SAMN04621679	from the NCBI DB
PNUSAE002586	USA	human	NI	2015	655	L1.1											IS600	3050..3052	SRR3371990	PRJNA218110	SAMN04621665	from the NCBI DB
PNUSAE002587	USA	human	NI	2015	655	L1.1											IS600	3050..3052	SRR3372017	PRJNA218110	SAMN04621666	from the NCBI DB
PNUSAE002588	USA	human	NI	2015	655	L1.1											IS600	3050..3052	SRR3372021	PRJNA218110	SAMN04621667	from the NCBI DB
PNUSAE002530	USA	human	NI	2015	655	L1.1											IS600	3050..3052	SRR3372183	PRJNA218110	SAMN04621653	from the NCBI DB
PNUSAE002443	USA	human	NI	2015	655	L1.1											IS600	3050..3052	SRR3372196	PRJNA218110	SAMN04621649	from the NCBI DB
PNUSAE002775	USA	human	NI	2016	655	L1.1											IS600	3050..3052	SRR3394756	PRJNA218110	SAMN04632380	from the NCBI DB
PNUSAE002321	USA	human	NI	2013	655	L1.1											-	-	SRR3394849	PRJNA218110	SAMN04621354	from the NCBI DB
PNUSAE002322	USA	human	NI	2013	655	L1.1											-	-	SRR3394850	PRJNA218110	SAMN04621355	from the NCBI DB
PNUSAE002827	USA	human	NI	2016	655	L1.1											-	-	SRR3405567	PRJNA218110	SAMN04867136	from the NCBI DB
PNUSAE002760	USA	human	NI	2016	655	L1.1											IS600	3050..3052	SRR3405574	PRJNA218110	SAMN04867138	from the NCBI DB
FSIS1501710	USA	steer	-	2015	655	L1.1											IS600	3050..3052	SRR3414331	PRJNA268206	SAMN04883138	from the NCBI DB
FSIS1503451	USA	fed veal	-	2015	655	L1.1											IS600	3050..3052	SRR3440533	PRJNA268206	SAMN04901894	from the NCBI DB
PNUSAE002799	USA	human	NI	2016	655	L1.1											IS600	3050..3052	SRR3457655	PRJNA218110	SAMN04867619	from the NCBI DB
PNUSAE002606	USA	human	NI	2013	655	L1.1											IS600	3050..3052	SRR3457692	PRJNA218110	SAMN04881421	from the NCBI DB
PNUSAE002251	USA	human	NI	2016	655	L1.3		IS1203	2185..2188		IS600	214		IS600	1664		IS600	3050..3052	SRR3457696	PRJNA218110	SAMN04588521	from the NCBI DB
PNUSAE002761	USA	human	NI	2015	655	L1.1											IS600	3050..3052	SRR3540715	PRJNA218110	SAMN04893590	from the NCBI DB
PNUSAE002876	USA	human	NI	2016	655	L1.1											IS600	3052c	SRR3545396	PRJNA218110	SAMN05005103	from the NCBI DB
236183	USA	human	NI	2016	655	L1.2											-	-	SRR3574270	PRJNA315192	SAMN05163747	from the NCBI DB
PNUSAE003153	USA	human	NI	2016	655	L1.1											IS600	3050..3052	SRR3586882	PRJNA218110	SAMN05150115	from the NCBI DB
2011C-3609	USA	human	-	2011	655	L1.1											IS600	3050..3052	SRR3646815	PRJNA218110	SAMN02353031	from the NCBI DB
CFSAN051461	USA	wheat flour	-	2016	655	L1.1											IS600	3050..3052	SRR3657299	PRJNA230969	SAMN05215991	from the NCBI DB
CFSAN051464	USA	wheat flour	-	2016	655	L1.1											IS600	3050..3052	SRR3657302	PRJNA230969	SAMN05215994	from the NCBI DB
PNUSAE003159	USA	human	NI	2016	655	L1.1											IS600	3050..3052	SRR3657556	PRJNA218110	SAMN05017812	from the NCBI DB
PNUSAE002934	USA	human	GE	2014	655	L1.1											IS600	3050..3052	SRR3657579	PRJNA218110	SAMN05033864	from the NCBI DB
PNUSAE003360	USA	human	-	2016	655	L1.1											-	-	SRR3715460	PRJNA218110	SAMN05272516	from the NCBI DB
PNUSAE003322	USA	human	-	2016	655	L1.1											IS600	3050..3052	SRR3715590	PRJNA218110	SAMN05272015	from the NCBI DB
PNUSAE003287	USA	human	-	2016	655	L1.1											IS600	3050..3052	SRR3715615	PRJNA218110	SAMN05255588	from the NCBI DB
PNUSAE003281	USA	human	-	2016	655	L1.3		IS1203	2185c		IS600	212..214					IS600	3050..3052	SRR3715619	PRJNA218110	SAMN05272507	from the NCBI DB
PNUSAE003209	USA	human	-	2016	655	L1.1											-	-	SRR3715688	PRJNA218110	SAMN05252784	from the NCBI DB
PNUSAE003434	USA	human	-	2016	655	L1.3		IS1203	2185..2188		IS600	212..214					IS600	3050..3052	SRR3723064	PRJNA218110	SAMN05291970	from the NCBI DB
PNUSAE003359	USA	human	-	2016	655	L1.1											IS600	3050..3052	SRR3723066	PRJNA218110	SAMN05283786	from the NCBI DB
FDA00010278	USA	Flour	-	2016	655	L1.1											IS600	3050..3052	SRR3747658	PRJNA230969	SAMN05245393	from the NCBI DB
CFSAN046651	USA	leaf lettuce	-	2004	655	L1.1											IS600	3050..3052	SRR3929496	PRJNA312475	SAMN05414496	from the NCBI DB
PNUSAE002554	USA	human	-	2012	655	L1.1											IS600	3050..3052	SRR4113894	PRJNA218110	SAMN04588519	from the NCBI DB
CDPH_C72	NI	NI	-	NI	655	L1.1											IS600	3050..3052	SRR4114379	PRJNA341407	SAMN05721788	from the NCBI DB
MOD1-EC1656	USA	feces	-	1998	655	L1.1											IS600	3050..3052	SRR4340490	PRJNA230969	SAMN05607385	from the NCBI DB
PNUSAE002242	USA	human	-	2012	655	L1.1											IS600	3050..3052	SRR4346750	PRJNA218110	SAMN04913829	from the NCBI DB
PNUSAE001644	USA	human	-	2013	655	L1.1											IS600	3050..3052	SRR5329291	PRJNA218110	SAMN04383831	from the NCBI DB
MOD1-EC1670	JPN	feces	-	1997	655	L1.1											IS600	3050..3052	SRR5330932	PRJNA230969	SAMN05607373	from the NCBI DB
FSIS1710120	USA	comminuted beef	-	2017	655	L1.1											IS600	3050..3052	SRR5441615	PRJNA268206	SAMN06700860	from the NCBI DB
2010C-3609	USA	human	-	2010	655	L1.3		IS1203	2185..2188		IS600	212..214					IS600	3050..3052	SRR5616342	PRJNA218110	SAMN02352975	from the NCBI DB
CFSAN062975	CAN	Flour	-	2017	655	L1.1											IS600	3050..3052	SRR5649625	PRJNA230969	SAMN06732464	from the NCBI DB
OLC1069	CAN	NI	-	2012	655	L3											-	-	SRR6061317	PRJNA309770	SAMN04420190	from the NCBI DB
OLC2138	CAN	NI	-	2015	655	L1.3		IS1203	2185..2188		IS600	1434..1436					IS600	3050..3052	SRR6061377	PRJNA309770	SAMN04420160	from the NCBI DB
DV60u	NZL	cervus elaphus	-	2014	8892	L3											-	-	SRR6225498	PRJNA415994	SAMN07839709	from the NCBI DB
PNUSAE001206	USA	human	NI	2015	655	L1.1											IS600	3050..3052	SRR6228867	PRJNA218110	SAMN03981632	from the NCBI DB
17-0118	CAN	human	GE	2016	655	L1.1											IS600	3050..3052	SRR6746223	PRJNA434218	SAMN08542175	from the NCBI DB
17-0254	CAN	human	GE	2017	655	L1.1											IS600	3050..3052	SRR6747882	PRJNA434218	SAMN08542178	from the NCBI DB
17-0693	CAN	human	GE	2017	655	L1.1											IS600	3050..3052	SRR6748666	PRJNA434218	SAMN08542187	from the NCBI DB
17-0695	CAN	human	GE	2017	655	L1.1											IS600	3050..3052	SRR6748668	PRJNA434218	SAMN08542191	from the NCBI DB
17-1877	CAN	human	GE	2017	655	L1.1											IS600	3050..3052	SRR6749422	PRJNA434218	SAMN08542192	from the NCBI DB
17-2861	CAN	human	GE	2017	655	L1.1											IS600	3050..3052	SRR6749459	PRJNA434218	SAMN08542195	from the NCBI DB
FSIS21821258	USA	beef	-	2018	655	L1.1											-	-	SRR6837716	PRJNA268206	SAMN08714133	from the NCBI DB
BUR-FI-2017-MI-00299_O121:H19	CAN	food	-	2017	655	L1.1											IS600	3050..3052	SRR7435869	PRJNA454819	SAMN09468185	from the NCBI DB
FWSEC0411	CAN	stream water	-	2012	655	L1.3		IS1203	2185..2188		IS600	212..214					IS600	3050..3052	SRR7612310	PRJNA287560	SAMN08797282	from the NCBI DB
FWSEC0155	CAN	human	NI	2011	5536	L1.1		unknown	-								-	-	SRR7947348	PRJNA287560	SAMN08797101	from the NCBI DB
RM13159	USA	human	NI	2009	655	L1.3											IS600	3050..3052	ESC_RA8971AA_AS	-	-	from the EnteroBase DB
M02	USA	livestock	-	2012	655	L1.1											IS600	3050..3052	ESC_VA3260AA_AS	-	-	from the EnteroBase DB
M01	USA	livestock	-	2012	655	L1.1											-	-	ESC_VA3261AA_AS	-	-	from the EnteroBase DB
M06	USA	livestock	-	2012	655	L1.1											IS600	3050..3052	ESC_VA3263AA_AS	-	-	from the EnteroBase DB
M08	USA	livestock	-	2012	655	L1.1											-	-	ESC_VA3265AA_AS	-	-	from the EnteroBase DB
M07	USA	livestock	-	2012	655	L1.1											IS600	3050..3052	ESC_VA3266AA_AS	-	-	from the EnteroBase DB
M10	USA	human	NI	2006	655	L1.1											-	-	ESC_VA3278AA_AS	-	-	from the EnteroBase DB
M09	USA	human	NI	2006	655	L1.1											-	-	ESC_VA3279AA_AS	-	-	from the EnteroBase DB
M11	USA	human	NI	2010	655	L1.1											-	-	ESC_VA3280AA_AS	-	-	from the EnteroBase DB
M13	USA	environment	-	2009	655	L1.1											IS600	3050..3052	ESC_VA3282AA_AS	-	-	from the EnteroBase DB
M17	USA	human	NI	2008	655	L1.1											IS600	3050..3052	ESC_VA3283AA_AS	-	-	from the EnteroBase DB
M19	DEN	NI	-	2008	655	L1.3											IS600	3050..3052	ESC_VA3286AA_AS	-	-	from the EnteroBase DB
M18	USA	human	NI	2008	655	L1.1											-	-	ESC_VA3287AA_AS	-	-	from the EnteroBase DB
M23	USA	human	NI	2006	655	L1.1											-	-	ESC_VA3290AA_AS	-	-	from the EnteroBase DB
M21	USA	Food	-	2004	655	L1.1											IS600	3050..3052	ESC_VA3291AA_AS	-	-	from the EnteroBase DB
M26	USA	human	NI	2006	655	L1.1											-	-	ESC_VA3292AA_AS	-	-	from the EnteroBase DB
M25	CAN	human	NI	2002	655	L1.1											-	-	ESC_VA3293AA_AS	-	-	from the EnteroBase DB
M29	USA	livestock	-	2009	655	L1.1											IS600	3050..3052	ESC_VA3304AA_AS	-	-	from the EnteroBase DB
M34	USA	human	NI	2010	655	L1.1											-	-	ESC_VA3305AA_AS	-	-	from the EnteroBase DB
M35	USA	human	NI	2010	655	L1.1											IS600	3050..3052	ESC_VA3308AA_AS	-	-	from the EnteroBase DB
M36	USA	human	NI	2010	655	L1.1											IS600	3050..3052	ESC_VA3309AA_AS	-	-	from the EnteroBase DB
M37	USA	human	NI	2010	655	L1.1											IS600	3050..3052	ESC_VA3317AA_AS	-	-	from the EnteroBase DB
M14	USA	aquatic animal	-	2009	655	L1.1											IS600	3050..3052	ESC_VA3321AA_AS	-	-	from the EnteroBase DB
M24	CAN	human	NI	2002	655	L1.1											IS600	3050..3052	ESC_VA3322AA_AS	-	-	from the EnteroBase DB
201503627	FRA	human	NI	2015	655	L1.2											-	-	ESC_VA7227AA_AS	-	-	from the EnteroBase DB
PNUSAE004449	USA	NI	-	NI	6689	L1.1											IS600	3050..3052	SRR4293161	PRJNA218110	SAMN05788467	from the NCBI DB
PNUSAE009977	USA	NI	-	NI	6689	L1.1											IS600	3050..3052	SRR6114154	PRJNA218110	SAMN07703252	from the NCBI DB
PNUSAE005953	USA	NI	-	NI	7245	L1.1											IS600	3050..3052	SRR5297767	PRJNA218110	SAMN06449182	from the NCBI DB
2011C-3216	USA	NI	-	NI	5536	L1.1											IS600	3050..3052	SRR3360217	PRJNA218110	SAMN04625562	from the NCBI DB
PNUSAE003738	USA	NI	-	NI	5536	L1.1											IS600	3050..3052	SRR3991327	PRJNA218110	SAMN05441798	from the NCBI DB
PNUSAE003754	USA	NI	-	NI	5536	L1.1											IS600	3050..3052	SRR4054798	PRJNA218110	SAMN05579903	from the NCBI DB
PNUSAE007577	USA	NI	-	NI	5536	L1.1											-	-	SRR5806487	PRJNA218110	SAMN07304736	from the NCBI DB
PNUSAE007337	NI	NI	-	NI	5536	L1.1											IS600	3050..3052	SRR5875949	PRJNA218110	SAMN07194933	from the NCBI DB
PNUSAE009928	USA	NI	-	2017	5536	L1.1											IS600	3050..3052	SRR6164681	PRJNA218110	SAMN07757823	from the NCBI DB
PNUSAE014166	USA	NI	-	NI	5536	L1.1											IS600	3050..3052	SRR7178175	PRJNA218110	SAMN09220977	from the NCBI DB
PNUSAE014801	USA	NI	-	NI	5536	L1.1											IS600	3050..3052	SRR7430543	PRJNA218110	SAMN09489313	from the NCBI DB
PNUSAE015318	USA	NI	-	NI	5536	L1.1											IS600	3050..3052	SRR7503856	PRJNA218110	SAMN09635698	from the NCBI DB
PNUSAE025665	USA	NI	-	NI	5536	L1.1											IS600	3050..3052	SRR9637582	PRJNA218110	SAMN12205303	from the NCBI DB
FSIS11926334	USA	beef	-	2019	5536	L1.1											IS600	3050..3052	SRR10503799	PRJNA268206	SAMN13340324	from the NCBI DB
109908	NI	NI	-	NI	800	L2											-	-	ERR294575	PRJEB2904	SAMEA1904287	from the NCBI DB
IEH-NGS-ECO-00215	USA	flour	-	2015	800	L2											-	-	SRR3146544	PRJNA230969	SAMN04429924	from the NCBI DB
LGE2786	USA	environment	-	2015	800	L2											-	-	SRR6362485	PRJNA416911	SAMN08039367	from the NCBI DB
ECO20123458	KOR	human	NI	2012	800	L2											-	-	SRR11658284	PRJNA628558	SAMN14734117	from the NCBI DB
2015C-4685	USA	NI	-	NI	7250	L4											-	-	SRR5312138	PRJNA218110	SAMN06475256	from the NCBI DB
05-3527	USA	NI	-	NI	7250	L4											-	-	SRR6792728	PRJNA218110	SAMN08623775	from the NCBI DB
12.2483	USA	odocoileus virginianus	-	2012	7250	L4											-	-	SRR11484538	PRJNA357722	SAMN14503681	from the NCBI DB
PNUSAE052000	USA	water	-	2018	7250	L4											-	-	SRR11617967	PRJNA283914	SAMN14749989	from the NCBI DB
PNUSAE002759	USA	human	NI	NI	655	L1.1											IS600	3050..3052	SRR3394776	PRJNA218110	SAMN04849842	from the NCBI DB
PNUSAE004046	USA	human	NI	NI	655	L1.1											IS600	3050..3052	SRR4191378	PRJNA218110	SAMN05726811	from the NCBI DB
PNUSAE004488	USA	human	NI	NI	655	L1.1											IS600	3050..3052	SRR4293149	PRJNA218110	SAMN05791271	from the NCBI DB
PNUSAE004517	USA	human	NI	NI	655	L1.1											IS600	3050..3052	SRR4293120	PRJNA218110	SAMN05788744	from the NCBI DB
PNUSAE004545	USA	human	NI	NI	655	L1.1											IS600	3050..3052	SRR4345721	PRJNA218110	SAMN05827314	from the NCBI DB
PNUSAE004562	USA	human	NI	NI	655	L1.1											IS600	3050..3052	SRR4345708	PRJNA218110	SAMN05845060	from the NCBI DB
PNUSAE005457	USA	human	NI	NI	655	L1.1											IS600	3050..3052	SRR5124256	PRJNA218110	SAMN06141525	from the NCBI DB
NI, no information
a D, Diarrhea; BD, Bloody Diarrhea; HUS, Hemolytic Uremic Syndrome; GE, Gastroenteritis
b BioProject PRJDB8147 includes the sequences of not only O121:H19 STEC but also STECs of O145:H28 and O146:H21, Onovel1:H16, OUT (untypable):H7, O157:H19, O50:H32, and O63:H6.
c One end of IS was detected, but the other was not.
Nishida R, et al. Microb. Genom. 2021;7:e000716.
Patel PN, et al. Genome Announc. 2018;6:e00391-18.
Parker CT, et al. Microbiol Resour Announc. 2018;7:e00807-18.
Robertson J, et al. Genome Announc. 2018;6:e01561-17.
Tyson S, et al. Microbiol Resour Announc. 2019;8:e00625-19.
